# Supplementary material for: CGRP causes anxiety via HP1γ–KLF11–MAOB pathway and dopamine in the dorsal hippocampus
Source: Commun Biol. 2024 Mar 19;7:322. doi: 10.1038/s42003-024-05937-9 (PMC10951359; doi:10.1038/s42003-024-05937-9)
Supplement: Supplementary file 4 — Supplementary Data 1 [file 42003_2024_5937_MOESM4_ESM.xlsx]

## Sheet: Fig. 1
	c				d				e				f
		saline	CGRP			saline	CGRP			saline	CGRP			saline	CGRP
		20	84			17.11	7.9			39.87	39.66			2	4
		85	29			17.5	3.75			89.82	92.81			2	1
		126	78			14.46	29.31			28.12	40.38			6	4
		66	36			10.5	10.85			7.09	77.24			8	3
		49	79			30.2	9.53			32.98	215			15	1
		97	62			18.61	12.7			300	16.37			0	4
		140	63			13.36	4.17			68.39	300			12	0
		74	110			31.41	12.44			76.07	62.66			3	6
		63				33.43				75.67				15
		54				57.83				48.07				9
		96				39.91				72.66				8
	Welch-corrected				Welch-corrected				Welch-corrected				Welch-corrected
	t	0.8191			t	2.812			t	0.6912			t	2.536
	df	16.94			df	16.19			df	12.91			df	13.73
	P value	0.4241			P value	0.0124			P value	0.5017			P value	0.0241
	h				i				j
		saline	CGRP			saline	CGRP			saline	CGRP
		4	0			24.47	9.28			357.41	43.65
		2	0			48.3	9.97			565.28	14.98
		8	1			30.93	40.55			1002.6	280.12
		9	0			153.16	25.49			240.63	634.49
		6	1			104.6	33.75			275.95	82.08
		2	2			27.76	58.65			121.51	35.38
		4	0			100.78	6.58			943.43	122
		4	1			78.68	32.48			195.04	219
		6				127.51				1006.51
		5				108.66				679
		6				242.16				787
	Welch-corrected				Welch-corrected				Welch-corrected
	t	6.23			t	3.296			t	3.038
	df	12.91			df	12.03			df	16.6
	P value	<0.0001			P value	0.0064			P value	0.0076

## Sheet: Fig. 2
b	saline													CGRP
Th	86.539	104.772	129.862	101.064	77.7632	116.471	49.7503	83.1895	101.252	83.5873	165.75			113.189	114.304	119.434	111.979	75.6042	133.369	119.508	92.8767	120.876	207.37	98.8938
Slc6a3	119.327	93.6707	55.3561	103.426	183.29	44.9305	68.0828	31.738	104.522	108.999	186.658			57.6619	130.683	216.176	127.113	80.4473	191.012	202.453	142.68	89.8453	145.142
Ddc	62.7105	88.6085	120.481	95.0142	133.186	85.0008	157.391	73.4442	94.9115	98.3559	90.8962			95.9213	128.294	132.255	147.267	144.397	171.862	47.645	68.0677	98.3406	118.181	85.5761	133.491
Comt	58.2137	99.7483	61.9404	73.0329	110.169	196.896	87.7624	104.819	118.093	93.2723	75.6127	120.441		85.1423	137.227	78.3906	142.547	91.7674	72.5739	93.5232	75.0818	127.75	124.009	116.114	205.48
Dbh	75.2837	54.4115	52.8768	111.58	75.1019	46.5877	259.442	129.285	46.5587	150.217	67.9056	103.189	102.845	80.2711	90.4136	233.993	57.2363	134.417	98.319	48.6067	97.6364	98.5201	115.842	258.457	135.194
MaoA	75.2837	64.561	91.023	75.2434	84.8966	74.1387	210.137	86.9499	86.6683	97.2335	125.896	107.539	95.7132	80.2711	90.1833	222.974	92.8295	127.805	108.072	75.4603	129.311	84.2728	105.308	129.454	124.355	202.764
MaoB	75.2837	97.6408	76.5764	92.5617	108.439	91.9212	132.861	99.9624	72.9704	102.895	113.626	79.0834	131.463	80.2711	134.753	163.674	150.582	117.921	158.365	97.5327	109.42	98.2415	125.853	216.629	108.34	370.858
saline - CGRP	t	DF	Individual P Value
Th	0.9582	153	0.3395
Slc6a3	1.901	153	0.0592
Ddc	0.741	153	0.4598
Comt	0.6617	153	0.5091
Dbh	1.226	153	0.2222
MaoA	1.265	153	0.2076
MaoB	2.793	153	0.0059
c
	saline	CGRP
	54.6042	104.104
	135.157	147.758
	105.808	96.4806
	69.5286	163.503
	121.265	184.068
	113.637	132.173
Welch-corrected
t	2.016
df	9.933
P value	0.0359

## Sheet: Fig. 3
	a				b				c
		saline	CGRP			saline	CGRP			saline	CGRP
		48.5315	113.834			63.8861	224.238			90.7399	93.6499
		53.8658	128.879			108.115	191.518			77.6758	168.026
		147.218	349.219			90.0958	142.256			84.2585	163.084
		122.195	257.33			129.738	139.913			127.468	114.15
		135.916	260.095			91.7339	103.414			119.858	134.966
		118.388				116.431	186.029			102.356	145.313
		73.8854				71.7103	162.224				109.278
						110.612
	Welch-corrected				Welch-corrected				Welch-corrected
	t	2.6			t	3.887			t	2.408
	df	4.962			df	9.197			df	10.68
	P value	0.0243			P value	0.0018			P value	0.0177
	d	saline															CGRP
	-200 bp	0.0748639	0.0324285	0.0702913	0.00378182	0.013527	0.0191874	0.005848	0.0660303	0.0385554	0.104855	0.0713871	0.0808283	0.103451	0.0640355		0.0253051	0.0154085	0.0214479	0.0338502	0.107965	0.00828971	0.00991603	0.0114678	0.00938116	0.010877	0.0172664	0.0796561	0.0123051	0.0233661	0.012841	0.0207172
	-500 bp	0.0719678	0.0904222	0.10399	0.0205919	0.0292395	0.0469813	0.0359797	0.015427	0.0123497	0.0181238	0.0240131	0.0306036	0.022638	0.0282437	0.0302771	0.0781394	0.0277098	0.050129	0.0426483	0.0482635	0.0666561	0.0328709	0.0309603
	-700 bp	0.0228406	0.029542	0.0728876	0.00348988	0.00358129	0.012425	0.0142001									0.00871232	0.00614585	0.00675934	0.00484109	0.0122132	0.0042195	0.00218226	0.00360777	0.0048882	0.00340235	0.0168502	0.00569246	0.00393672	0.00174845	0.00673709
	-1000 bp	0.0497582	0.042141	0.0749094	0.00303743	0.00446969	0.0258252	0.0173659	0.0488638	0.0433049	0.094775	0.00534746	0.0103774	0.0151132	0.00438397		0.00961213	0.00390478	0.00719115	0.00440947	0.0169717	0.00713263	0.00496017	0.0107984	0.0133454	0.0111202	0.0376065	0.00490794	0.0136136	0.00660387	0.0075329	0.00352602
	-1500 bp	0.0413431	0.0245691	0.0687978	0.00400631	0.00234348	0.0277459	0.00952349	0.0219066	0.00289015	0.0579602	0.0280785	0.0322247	0.0158357	0.0194333		0.0145262	0.00436133	0.00860767	0.00080004	0.0152445	0.00479289	0.00720925	0.00318596	0.0019466	0.00659616	0.0119785	0.00846512	0.0129859	0.00415964	0.0049602
	saline - CGRP	t	DF	Individual P Value
	-200 bp	3.359	124	0.001
	-500 bp	0.8707	124	0.3856
	-700 bp	1.634	124	0.1048
	-1000 bp	2.614	124	0.0101
	-1500 bp	2.204	124	0.0294
	e	saline													CGRP
	-200 bp	1.0077	0.220523	0.759934	0.891412	0.258567	0.516802	0.301762	0.820671	1.34167	0.558728	0.632622	0.809684	0.501189	0.14284	0.293763	0.795098	0.880459	0.455043	0.248007	0.393692	1.81624	0.280568	0.532772	0.292788	0.472374	0.889209
	-500 bp	0.969576	0.591024	0.899987	1.52031	0.804666	1.05213	0.567115	1.36789						1.44598	1.05607	2.19173	0.550242	1.45489	0.961419	1.00425	1.04958
	-700 bp	0.294768	0.278614	0.591593	0.596663	0.552164	0.589677	0.472051	0.692758	0.917865	1.16978	0.865305	1.07958	1.1573	0.121557	0.33348	0.4389	1.12018	0.242477	0.686015	0.477489	2.36477	0.798886	0.552484	0.24538	0.945491	0.761478
	-1000 bp	0.855465	0.961174	2.14754	1.23273	0.673682	1.18896	2.09453	2.69048	0.556798	0.551457	0.717458	0.967451	0.349807	0.372984	0.371771	1.84918	0.337302	1.10482	0.844509	1.0612	0.541632	0.3997	0.384551	0.783471	0.686357	0.233812
	-1500 bp	0.475142	0.760437	0.672583	0.428048	0.408058	1.23414	0.16282	3.26527	1.58184	1.81542	0.892127	1.0948		0.407528	0.425729	0.470022	1.02958	0.182961	0.398073	1.34889	2.44956	1.73109	2.65557	0.850631	1.01434	1.56148
	saline - CGRP	t	DF	Individual P Value
	-200 bp	0.3879	109	0.6988
	-500 bp	0.8509	109	0.3967
	-700 bp	0.05828	109	0.9536
	-1000 bp	2.068	109	0.041
	-1500 bp	0.2253	109	0.8222
	f
		saline	CGRP
		56.598	538.969
		62.5976	123.703
		192.353	235.528
		88.4517	64.5651
		146.282	95.1325
		67.3663	789.782
		86.3513	289.31
		101.691
		98.3089
	Welch-corrected
	t	2.009
	df	6.251
	P value	0.0447

## Sheet: Fig. 4
	c	saline											CGRP
	saline	6.963	8.806	8.696	16.52	8.483	14.233	11.844	12.887	11.999	14.292	17.905	9.359	9.888	7.647	11.683	9.839	10.877	9.15	12.642	7.758	11.08	8.766	14.089	9.615	15.143
	SEL	12.313	9.299	7.343	19.625	10.059	11.733	17.156	11.046	9.68			13.019	16.223	11.754	14.314	11.185	13.89	11.298	11.3	14.087
	ANOVA table	F (1,39)	P value
	Interaction	1.872	0.179
	SEL	1.787	0.1891
	CGRP	0.08723	0.7693
	d	saline											CGRP
	saline	147.7	98.3	81.2	55.5	51.2	85.7	71.4	94.6	77.9	57.9	68.9	40.6	82.1	57.6	56.1	63.8	101.4	81.5	46.5	104.1	97.6	102	64.3	54.2	67.7
	SEL	98	81.7	38.9	57.2	28.3	21.2	29.8	32.9	45.9			78.8	70.6	91.1	63.9	58.6	61.1	55.2	44.6	41.9
	ANOVA table	F (1,39)	P value
	Interaction	2.515	0.1208
	SEL	8.837	0.005
	CGRP	0.2075	0.6512
	e	saline											CGRP
	saline	24	154	55	8	40	4	20	47	35	51	110	43	109	10	24	84	75	5	106	24	68	44	31	85	108
	SEL	4	48	87	44	65	3	60	45	5			7	48	77	18	122	55	43	60	27
	ANOVA table	F (1,39)	P value
	Interaction	0.008963	0.9251
	SEL	0.5492	0.4631
	CGRP	0.6785	0.4151
	f	saline											CGRP
	saline	5	13	13	14	10	19	9	13	6	13	8	7	2	5	3	3	13	1	10	1	9	11	6	6	4
	SEL	10	16	10	13	4	7	15	7	12			14	11	10	19	4	5	7	11	17
	ANOVA table	F (1,39)	P value		Tukey's multiple comparisons test			Adjusted P Value
	Interaction	5.02	0.0308		saline:saline vs. saline:CGRP			0.0145
	SEL	2.805	0.102		saline:saline vs. SEL:saline			0.9795
	CGRP	3.608	0.0649		saline:saline vs. SEL:CGRP			0.9986
					saline:CGRP vs. SEL:saline			0.0613
					saline:CGRP vs. SEL:CGRP			0.0344
					SEL:saline vs. SEL:CGRP			0.996
	h	saline											CGRP
	saline	20	15	11	51	30	36	32	66	20	30	17	13	9	11	17	30	10	11	13	24	18	51	58	14	11
	SEL	36	11	17	11	30	16	13	8	22			18	23	29	20	27	18	16	10	16
	ANOVA table	F (1,39)	P value
	Interaction	1.648	0.2068
	SEL	2.368	0.1319
	CGRP	0.8691	0.3569
	i	saline											CGRP
	saline	85.6	84	52.7	73.3	64	131.9	108.7	55.3	82.5	71.9	35.4	15.9	27.1	33.6	42.1	73.1	24.1	33.3	38.9	52.9	83.6	93.8	95.9	15.4	20.9
	SEL	70.2	59.8	29.3	42	92.4	60.7	30.1	8.4	33.9			55.5	28.4	61.9	43.6	58	49.3	82.6	30.5	103.1
	ANOVA table	F (1,39)	P value		Tukey's multiple comparisons test			Adjusted P Value
	Interaction	5.855	0.0203		saline:saline vs. saline:CGRP			0.0352
	SEL	1.312	0.259		saline:saline vs. SEL:saline			0.0826
	CGRP	1.589	0.215		saline:saline vs. SEL:CGRP			0.3583
					saline:CGRP vs. SEL:saline			0.9998
					saline:CGRP vs. SEL:CGRP			0.7918
					SEL:saline vs. SEL:CGRP			0.8708
	j	saline													CGRP
	saline	88.0386	131.536	103.892	76.5336	68.9606	127.279	103.76	103.636	109.091	87.2727	97.4066	70.3673	132.226	138.918	116.691	121.553	142.426	87.2691	131.066	122.248	126.776
	SEL	95.0147	107.695	88.3945	83.9195	75.9609									81.8182	88.8889	90.6632	92.2001	63.1826	104.111	112.466
	ANOVA table	F (1,29)	P value		Tukey's multiple comparisons test			Adjusted P Value
	Interaction	2.925	0.0979		saline:saline vs. saline:CGRP			0.0383
	SEL	10	0.0037		saline:saline vs. SEL:saline			0.7401
	CGRP	3.067	0.0904		saline:saline vs. SEL:CGRP			0.686
					saline:CGRP vs. SEL:saline			0.0173
					saline:CGRP vs. SEL:CGRP			0.0084
					SEL:saline vs. SEL:CGRP			>0.9999
	k	saline										CGRP
	saline	290.7	105	101.1	307.5	74.4	579.9	6.8	301.7	360.9	54.4	387.7	103.1	61.1	67.4	75.6	65.8	11.7	66.7356
	SEL	766.2	317	655.3	352.3	908	32.4	102.6	333			243.2	42	149	572	676	482	1340
	ANOVA table	F (1,29)	P value
	Interaction	0.8674	0.3594
	SEL	9.922	0.0038
	CGRP	0.05651	0.8138

## Sheet: Fig. 5
	a	NTG	siRNA		d	NTG	siRNA		e	NTG	siRNA		f	NTG	siRNA
		141.819	54.9956			9.364	5.836			61.6	42.3			45	6
		83.5986	69.4681			9.615	5.145			54.2	50.3			85	5
		75.9988	83.9406			15.143	10.359			67.7	43.4			108	23
		128.185	71.5113			10.504	7.954			62.1	57.9			41	11
		70.3989	45.5884			8.811	9.362			61.8	52.1			69	131
			68.2704			7.75	5.101			30	19.4			49	9
	Welch-corrected					9.441				25.7				46
	t	2.203				10.682				76.5				96
	df	5.131				8.536				40				66
	P value	0.0387				6.892				35.9				164
					Welch-corrected				Welch-corrected				Welch-corrected
					t	2.043			t	0.9412			t	1.955
					df	10.58			df	12.86			df	8.621
					P value	0.0334			P value	0.182			P value	0.0418
	g	NTG	siRNA		i	NTG	siRNA		j	NTG	siRNA
		6	20			18	23			79.7	56.9
		6	15			14	16			15.4	27.4
		4	5			11	25			20.9	98.6
		12	8			8	17			37.2	51.4
		14	12			19	32			48	68.4
		15	3			10	20			40	46.2
		7				20				56
		4				16				55.3
		9				26				42.2
		10				18				25.5
	Welch-corrected				Welch-corrected				Welch-corrected
	t	0.62			t	2.086			t	1.402
	df	7.354			df	9.874			df	8.818
	P value	0.277			P value	0.032			P value	0.1951
